# Supplementary material for: Inference of dynamical gene-regulatory networks based on time-resolved multi-stimuli multi-experiment data applying NetGenerator V2.0
Source: BMC Syst Biol. 2013 Jan 2;7:1. doi: 10.1186/1752-0509-7-1 (PMC3605253; doi:10.1186/1752-0509-7-1)
Supplement: Additional file 3 — Table: Results of RSAT. Results of RSAT matrix-scan tool using Transfac PWMs and genomic DNA sequences from Ensembl. Each row represents a predicted binding site with Transfac motif (“PWM”), target gene, start and end coordinates, the matched sequence, match score (“Weight”) and associated p-value. [file 1752-0509-7-1-S3.csv]

PWM	Gene	Start	End	Sequence	Weight	p-value
V$MEF2_Q6_01	SOX9	-61	-50	GGTTATTTTTAG	11.1	1.0E-06
V$MEF2_Q6_01	COL10A1	-305	-294	AGTTATTTTTGG	9.1	1.6E-05
V$MEF2_Q6_01	MEF2C	-369	-358	AGTTATTTTTAT	9.8	6.3E-06
V$MEF2_Q6_01	SATB2	-867	-856	TGCTTTTTTAAA	8.9	1.9E-05
V$MEF2_Q6_01	TRPS1	-839	-828	TGCTATTTTAAG	10.5	2.2E-06
V$MSX1_01	SATB2	-616	-608	CGGTAAATG	6.6	2.8E-05
V$SOX9_B1	COL10A1	-153	-146	AACAATGC	7.7	7.7E-05
V$SOX9_B1	TRPS1	-618	-611	AACAATGA	8.1	4.6E-05
